# Supplementary material for: LncSSBP1 Functions as a Negative Regulator of IL-6 Through Interaction With hnRNPK in Bronchial Epithelial Cells Infected With Talaromyces marneffei
Source: Front Immunol. 2020 Jan 10;10:2977. doi: 10.3389/fimmu.2019.02977 (PMC6966331; doi:10.3389/fimmu.2019.02977)
Supplement: Supplementary file 2 [file Table_2.xlsx]

## Sheet: Sheet1
Table S2 Mass spectrometry of proteins pulled down with full length of lncSSBP1
Number	Score	Peptides	Coverage (%)	Uniprot accession number	Protein name
1	23.82	20	33.7	P22626	Heterogeneous nuclear ribonucleoproteins A2/B1
2	16.97	11	10.5	O00159	Unconventional myosin-Ic
3	16.08	11	18.7	P08670	Vimentin
4	14.5	18	26.3	P09651	Heterogeneous nuclear ribonucleoprotein A1
5	14.06	8	12.2	Q9NVP1	ATP-dependent RNA helicase DDX18
6	13.83	12	33.1	P63261	Actin, cytoplasmic 2
7	13.41	9	23.4	Q9BQE3	Tubulin alpha-1C chain
8	13.26	16	30.6	Q15233	Non-POU domain-containing octamer-binding protein
9	13.22	10	18.1	O60506	Heterogeneous nuclear ribonucleoprotein Q
10	12.62	9	19.9	P61978	Heterogeneous nuclear ribonucleoprotein K
11	11.77	12	51	P62081	40S ribosomal protein S7
12	11.41	8	11.3	Q00839	Heterogeneous nuclear ribonucleoprotein U
13	10.72	13	11.6	O00571	ATP-dependent RNA helicase DDX3X
14	10.68	8	13.8	P11021	78 kDa glucose-regulated protein
15	10.63	7	9.4	O94906	Pre-mRNA-processing factor 6
16	10.56	5	6.3	Q92841	Probable ATP-dependent RNA helicase DDX17
17	10.43	11	12.3	Q9H0A0	RNA cytidine acetyltransferase
18	10.28	6	7.7	P11940	Polyadenylate-binding protein 1
19	10.2	5	6.4	Q15029	116 kDa U5 small nuclear ribonucleoprotein component
20	10.11	6	8.8	P63010	AP-2 complex subunit beta
21	10	5	14.6	P68371	Tubulin beta-4B chain
22	10	5	7	P13639	Elongation factor 2
23	9.85	10	26.7	P26368	Splicing factor U2AF 65 kDa subunit
24	9.74	5	6.2	Q9Y2W1	Thyroid hormone receptor-associated protein 3
25	9.21	18	16.4	P23246	Splicing factor, proline- and glutamine-rich
26	9.17	5	14.2	P06576	ATP synthase subunit beta, mitochondrial
27	9.1	4	8.9	Q13895	Bystin
28	9.05	19	29.3	P04406	Glyceraldehyde-3-phosphate dehydrogenase
29	9.04	7	38.2	P46783	40S ribosomal protein S10
30	8.76	9	20.2	P62701	40S ribosomal protein S4, X isoform
31	8.67	7	16.6	Q14103	Heterogeneous nuclear ribonucleoprotein D0
32	8.6	5	7	P09874	Poly [ADP-ribose] polymerase 1
33	8.48	10	25.1	P07355	Annexin A2
34	8.26	7	9.8	Q96GQ7	Probable ATP-dependent RNA helicase DDX27
35	8.24	6	18.5	Q9H0S4	Probable ATP-dependent RNA helicase DDX47
36	8.02	4	6.9	P02545	Prelamin-A/C
37	8.01	4	2.9	P35579	Myosin-9
38	8	7	20.4	P23284	Peptidyl-prolyl cis-trans isomerase B
39	8	7	28	P22087	rRNA 2'-O-methyltransferase fibrillarin
40	7.91	5	20.6	P51991	Heterogeneous nuclear ribonucleoprotein A3
41	7.75	4	1	Q15149	Plectin OS=Homo sapiens GN=PLEC PE=1 SV=3
42	7.32	6	40.5	P19388	DNA-directed RNA polymerases I, II, and III subunit RPABC1
43	7.3	6	9	O43390	Heterogeneous nuclear ribonucleoprotein R
44	7.16	4	3.7	O75400	Pre-mRNA-processing factor 40 homolog A
45	7.04	4	5.1	O60716	Catenin delta-1
46	6.99	4	5.1	Q7KZF4	Staphylococcal nuclease domain-containing protein 1
47	6.41	7	9.6	P19338	Nucleolin
48	6.38	3	4.1	Q12797	Aspartyl/asparaginyl beta-hydroxylase
49	6.35	5	10	Q96I24	Far upstream element-binding protein 3
50	6.26	4	21.4	P06748	Nucleophosmin
51	6.23	3	7.6	Q96CW1	AP-2 complex subunit mu
52	6.2	5	26.6	P62266	40S ribosomal protein S23
53	6.11	11	18.2	P17844	Probable ATP-dependent RNA helicase DDX5
54	6.1	3	4.9	P26038	Moesin
55	6.05	4	7.9	P35240	Merlin
56	6.04	4	13.9	P46781	40S ribosomal protein S9
57	6.01	9	17.8	Q5VTE0	Putative elongation factor 1-alpha-like 3
58	6.01	4	7.3	Q13283	Ras GTPase-activating protein-binding protein 1
59	6.01	3	11.8	Q02878	60S ribosomal protein L6
60	6	4	3.9	P40939	Trifunctional enzyme subunit alpha, mitochondrial
61	6	5	5.9	P02768	Serum albumin
62	6	3	11.1	Q96HS1	Serine/threonine-protein phosphatase PGAM5, mitochondrial
63	6	8	13.1	Q6NZI2	Polymerase I and transcript release factor
64	6	3	6.9	Q15637	Splicing factor 1
65	6	3	4.1	Q01844	RNA-binding protein EWS
66	6	4	5.7	P35637	RNA-binding protein FUS
67	6	3	4.1	Q9UKF6	Cleavage and polyadenylation specificity factor subunit 3
68	6	3	4.8	Q9BVJ6	U3 small nucleolar RNA-associated protein 14 homolog A
69	6	3	9	Q9BQ67	Glutamate-rich WD repeat-containing protein 1
70	6	3	17.7	Q8NHW5	60S acidic ribosomal protein P0-like
71	6	5	9.4	Q2TAY7	WD40 repeat-containing protein SMU1
72	6	3	9.3	Q15365	Poly(rC)-binding protein 1
73	5.86	4	5.5	P08133	Annexin A6
74	5.81	3	8.8	P06733	Alpha-enolase
75	5.8	3	10.2	P14618	Pyruvate kinase PKM
76	5.74	3	9.7	Q9Y3I0	tRNA-splicing ligase RtcB homolog
77	5.61	3	16.3	Q9UMS4	Pre-mRNA-processing factor 19
78	5.56	3	4.6	Q9UHD8	Septin-9
79	5.54	3	6.4	O00425	Insulin-like growth factor 2 mRNA-binding protein 3
80	5.45	7	20	P05198	Eukaryotic translation initiation factor 2 subunit 1
81	5.34	5	9.1	P31943	Heterogeneous nuclear ribonucleoprotein H
82	5.23	5	13	Q9BYG3	MKI67 FHA domain-interacting nucleolar phosphoprotein
83	5.22	4	10	P55010	Eukaryotic translation initiation factor 5
84	5.18	3	11.6	P48729	Casein kinase I isoform alpha
85	5.17	3	4.7	Q92499	ATP-dependent RNA helicase DDX1
86	5.01	3	5	P08238	Heat shock protein HSP 90-beta
87	4.97	3	5.2	O60841	Eukaryotic translation initiation factor 5B
88	4.85	3	9.4	P10809	60 kDa heat shock protein, mitochondrial
89	4.82	5	13	P11142	Heat shock cognate 71 kDa protein
90	4.82	2	2.4	P11387	DNA topoisomerase 1
91	4.77	5	5.7	Q96PK6	RNA-binding protein 14
92	4.69	4	3.7	O95782	AP-2 complex subunit alpha-1
93	4.58	4	6	O00541	Pescadillo homolog
94	4.54	2	12.6	P62805	Histone H4
95	4.3	2	0.8	Q6P2Q9	Pre-mRNA-processing-splicing factor 8
96	4.29	4	9.6	P50991	T-complex protein 1 subunit delta
97	4.29	3	5.5	P50990	T-complex protein 1 subunit theta
98	4.27	4	12.7	Q2VIR3	Putative eukaryotic translation initiation factor 2 subunit 3-like protein
99	4.23	4	11.5	Q14498	RNA-binding protein 39
100	4.15	4	15.3	P31942	Heterogeneous nuclear ribonucleoprotein H3
101	4.11	4	12.4	P62424	60S ribosomal protein L7a
102	4.1	3	12	P15880	40S ribosomal protein S2
103	4.06	2	13.3	P18124	60S ribosomal protein L7
104	4.06	3	9	P20042	Eukaryotic translation initiation factor 2 subunit 2
105	4.05	14	38.2	P98179	RNA-binding protein 3
106	4.04	12	20.6	P57053	Histone H2B type F-S
107	4.03	2	5.3	P52292	Importin subunit alpha-1
108	4.02	2	3.4	Q96T37	Putative RNA-binding protein 15
109	4	2	2.2	Q9HCM4	Band 4.1-like protein 5
110	4	2	5.2	Q13247	Serine/arginine-rich splicing factor 6
111	4	2	3.2	Q13123	Protein Red
112	4	2	18.6	P63173	60S ribosomal protein L38
113	4	2	15.5	P48047	ATP synthase subunit O, mitochondrial
114	4	5	14.6	P16403	Histone H1.2
115	4	2	12.4	P08579	U2 small nuclear ribonucleoprotein B''
116	4	2	7.4	Q9Y3F4	Serine-threonine kinase receptor-associated protein
117	4	2	16.8	Q9Y3B4	Splicing factor 3B subunit 6
118	4	3	3.5	Q9NVI7	ATPase family AAA domain-containing protein 3A
119	4	2	3.6	Q9BSC4	Nucleolar protein 10
120	4	2	3	Q8IXB1	DnaJ homolog subfamily C member 10
121	4	2	5.7	Q53GS9	U4/U6.U5 tri-snRNP-associated protein 2
122	4	2	16.9	P69905	Hemoglobin subunit alpha
123	4	2	9.6	P63162	Small nuclear ribonucleoprotein-associated protein N
124	4	2	16.6	P62263	40S ribosomal protein S14
125	4	2	12.3	P62249	40S ribosomal protein S16
126	4	2	11.3	P60660	Myosin light polypeptide 6
127	4	2	18.8	P32969	60S ribosomal protein L9
128	4	2	8.5	P21796	Voltage-dependent anion-selective channel protein 1
129	4	7	11.1	P16401	Histone H1.5
130	4	2	2.6	P12814	Alpha-actinin-1
131	4	2	19.2	O43447	Peptidyl-prolyl cis-trans isomerase H
132	4	2	8	O15504	Nucleoporin-like protein 2
133	3.89	2	4.9	P12956	X-ray repair cross-complementing protein 6
134	3.78	3	8.9	Q9Y2X3	Nucleolar protein 58
135	3.74	2	4	P06396	Gelsolin
136	3.72	3	3.9	Q14444	Caprin-1
137	3.68	2	1.7	Q08211	ATP-dependent RNA helicase A
138	3.66	3	5.3	Q9Y2W2	WW domain-binding protein 11
139	3.6	2	6.9	P07910	Heterogeneous nuclear ribonucleoproteins C1/C2
140	3.51	5	11.9	P07305	Histone H1.0
141	3.42	6	14.8	P38159	RNA-binding motif protein, X chromosome
142	3.36	2	11.7	P61254	60S ribosomal protein L26
143	3.24	2	2.8	Q9NUQ8	ATP-binding cassette sub-family F member 3
144	3.23	2	5.1	P40222	Alpha-taxilin
145	3.22	3	11.8	Q8NEJ9	Neuroguidin
146	2.84	5	5.9	Q96AE4	Far upstream element-binding protein 1
147	2.83	2	4.5	P57772	Selenocysteine-specific elongation factor
148	2.8	2	11.7	P19105	Myosin regulatory light chain 12A
149	2.7	3	7.3	P26599	Polypyrimidine tract-binding protein 1
150	2.7	2	2.2	Q14684	Ribosomal RNA processing protein 1 homolog B
151	2.67	1	3.1	Q96SB4	SRSF protein kinase 1
152	2.62	2	2.9	Q13206	Probable ATP-dependent RNA helicase DDX10
153	2.61	3	9.9	P25705	ATP synthase subunit alpha, mitochondrial
154	2.57	1	1.7	Q01813	ATP-dependent 6-phosphofructokinase, platelet type
155	2.54	2	5.5	P08621	U1 small nuclear ribonucleoprotein 70 kDa
156	2.52	2	2.5	Q8NE71	ATP-binding cassette sub-family F member 1
157	2.5	1	1.9	Q9NVN8	Guanine nucleotide-binding protein-like 3-like protein
158	2.47	2	4.3	Q6P1J9	Parafibromin
159	2.39	2	4.9	P60228	Eukaryotic translation initiation factor 3 subunit E
160	2.35	2	6.1	P62136	Serine/threonine-protein phosphatase PP1-alpha catalytic subunit
161	2.34	2	12.9	P62906	60S ribosomal protein L10a
162	2.23	1	2.3	Q96P11	Probable 28S rRNA (cytosine-C(5))-methyltransferase
163	2.21	2	5.5	P09661	U2 small nuclear ribonucleoprotein A'
164	2.18	3	9.8	P61158	Actin-related protein 3
165	2.15	1	0.5	Q07157	Tight junction protein ZO-1
166	2.15	1	2.9	Q9UNQ2	Probable dimethyladenosine transferase
167	2.13	1	2.3	Q9UQ80	Proliferation-associated protein 2G4
168	2.11	2	11.8	P62269	40S ribosomal protein S18
169	2.09	1	2.4	Q7L1Q6	Basic leucine zipper and W2 domain-containing protein 1
170	2.09	2	8.3	P32121	Beta-arrestin-2
171	2.09	5	6.9	Q9NX58	Cell growth-regulating nucleolar protein
172	2.08	1	0.3	Q15911	Zinc finger homeobox protein 3
173	2.07	3	42.2	P08708	40S ribosomal protein S17
174	2.06	1	1.9	Q9GZS1	DNA-directed RNA polymerase I subunit RPA49
175	2.05	4	7.8	P34931	Heat shock 70 kDa protein 1-like
176	2.04	2	12.8	P84098	60S ribosomal protein L19
177	2.04	3	12.9	P62829	60S ribosomal protein L23
178	2.02	2	5	Q9UN86	Ras GTPase-activating protein-binding protein 2
179	2.02	1	5.8	O75934	Pre-mRNA-splicing factor SPF27
180	2.02	1	0.7	Q86YS7	C2 domain-containing protein 5
181	2.01	1	4.9	P78346	Ribonuclease P protein subunit p30
182	2.01	2	2.6	Q2NL82	Pre-rRNA-processing protein TSR1 homolog
183	2.01	1	1.5	O43776	Asparagine--tRNA ligase, cytoplasmic
184	2.01	1	3.9	Q15102	Platelet-activating factor acetylhydrolase IB subunit gamma
185	2.01	1	7.1	Q07021	Complement component 1 Q subcomponent-binding protein, mitochondrial
186	2.01	1	5.5	P84103	Serine/arginine-rich splicing factor 3
187	2.01	1	2.7	P27824	Calnexin
188	2.01	1	4.1	P17987	T-complex protein 1 subunit alpha
189	2.01	1	0.5	P0DJD1	RANBP2-like and GRIP domain-containing protein 2
190	2	4	5.4	Q13310	Polyadenylate-binding protein 4
191	2	3	8.7	Q13509	Tubulin beta-3 chain
192	2	1	3.2	P38919	Eukaryotic initiation factor 4A-III
193	2	1	1.9	Q14554	Protein disulfide-isomerase A5
194	2	1	2.2	Q9Y2R4	Probable ATP-dependent RNA helicase DDX52
195	2	1	1.7	Q9NUL7	Probable ATP-dependent RNA helicase DDX28
196	2	1	1.6	Q9BZE4	Nucleolar GTP-binding protein 1
197	2	1	1.4	Q96GM5	SWI/SNF-related matrix-associated actin-dependent regulator of chromatin subfamily D member 1
198	2	2	4.7	Q3B726	DNA-directed RNA polymerase I subunit RPA43
199	2	1	2.8	Q1ED39	Lysine-rich nucleolar protein 1
200	2	1	4.1	P78406	mRNA export factor
201	2	3	12.1	P62753	40S ribosomal protein S6
202	2	2	13.5	P62314	Small nuclear ribonucleoprotein Sm D1
203	2	1	6.6	P61353	60S ribosomal protein L27
204	2	1	2	P39656	Dolichyl-diphosphooligosaccharide--protein glycosyltransferase 48 kDa subunit
205	2	1	3.5	P26196	Probable ATP-dependent RNA helicase DDX6
206	2	1	3.5	P09012	U1 small nuclear ribonucleoprotein A
207	2	1	2.5	P04075	Fructose-bisphosphate aldolase A
208	2	1	2.1	O95232	Luc7-like protein 3
209	2	1	1.5	Q9Y5Q8	General transcription factor 3C polypeptide 5
210	2	1	0.7	Q9Y4F5	Centrosomal protein of 170 kDa protein B
211	2	1	5.3	Q9Y3D9	28S ribosomal protein S23, mitochondrial
212	2	1	2.5	Q9UL42	Paraneoplastic antigen Ma2
213	2	1	2	Q9NYF8	Bcl-2-associated transcription factor 1
214	2	1	2.1	Q9NVA2	Septin-11
215	2	1	6.7	Q9NQZ2	Something about silencing protein 10
216	2	1	1.7	Q9GZX5	Zinc finger protein 350
217	2	2	6.1	Q9BZK3	Putative nascent polypeptide-associated complex subunit alpha-like protein
218	2	1	1.2	Q9BUJ2	Heterogeneous nuclear ribonucleoprotein U-like protein 1
219	2	1	3.8	Q9BU76	Multiple myeloma tumor-associated protein 2
220	2	1	9.2	Q99584	Protein S100-A13
221	2	1	22.9	Q96QV6	Histone H2A type 1-A
222	2	1	3.2	Q96HR8	H/ACA ribonucleoprotein complex non-core subunit NAF1
223	2	1	1.6	Q96AC1	Fermitin family homolog 2
224	2	1	5.7	Q92979	Ribosomal RNA small subunit methyltransferase NEP1
225	2	1	1.3	Q8TC07	TBC1 domain family member 15
226	2	1	4.1	Q8NEG0	Protein FAM71C
227	2	1	1	Q8N655	Uncharacterized protein C10orf12
228	2	1	2.5	Q8IWS0	PHD finger protein 6
229	2	1	1.1	Q86XP3	ATP-dependent RNA helicase DDX42
230	2	1	0.4	Q6ZQQ6	WD repeat-containing protein 87
231	2	1	0.9	Q6UWU2	Beta-galactosidase-1-like protein
232	2	1	1.8	Q6P280	Zinc finger protein 529
233	2	1	2.7	Q5SSJ5	Heterochromatin protein 1-binding protein 3
234	2	1	2.5	Q16630	Cleavage and polyadenylation specificity factor subunit 6
235	2	1	5	Q15907	Ras-related protein Rab-11B
236	2	1	2.8	Q15796	Mothers against decapentaplegic homolog 2
237	2	1	0.6	Q15648	Mediator of RNA polymerase II transcription subunit 1
238	2	1	1.3	Q14241	Transcription elongation factor B polypeptide 3
239	2	1	1.2	Q13367	AP-3 complex subunit beta-2
240	2	1	2.6	Q12905	Interleukin enhancer-binding factor 2
241	2	1	3.3	Q12849	G-rich sequence factor 1
242	2	1	5.2	Q12798	Centrin-1
243	2	1	2.3	Q07666	KH domain-containing, RNA-binding, signal transduction-associated protein 1
244	2	1	5.8	Q00688	Peptidyl-prolyl cis-trans isomerase FKBP3
245	2	1	4.9	Q00059	Transcription factor A, mitochondrial
246	2	1	0.9	P98174	FYVE, RhoGEF and PH domain-containing protein 1
247	2	1	4.6	P67809	Nuclease-sensitive element-binding protein 1
248	2	1	13.4	P62875	DNA-directed RNA polymerases I, II, and III subunit RPABC5
249	2	1	2.3	P61421	V-type proton ATPase subunit d 1
250	2	1	2.8	P56182	Ribosomal RNA processing protein 1 homolog A
251	2	1	1.6	P55072	Transitional endoplasmic reticulum ATPase
252	2	1	0.9	P55060	Exportin-2
253	2	2	7.1	P53999	Activated RNA polymerase II transcriptional coactivator p15
254	2	1	2.3	P51398	28S ribosomal protein S29, mitochondrial
255	2	1	2.4	P50750	Cyclin-dependent kinase 9
256	2	1	4.5	P43487	Ran-specific GTPase-activating protein
257	2	1	3.3	P42765	3-ketoacyl-CoA thiolase, mitochondrial
258	2	1	2.9	P40937	Replication factor C subunit 5
259	2	1	3.2	P40227	T-complex protein 1 subunit zeta
260	2	1	1.7	P31948	Stress-induced-phosphoprotein 1
261	2	1	9.1	P30050	60S ribosomal protein L12
262	2	1	1.4	P26374	Rab proteins geranylgeranyltransferase component A 2
263	2	1	6.1	P25398	40S ribosomal protein S12
264	2	1	1.6	P23588	Eukaryotic translation initiation factor 4B
265	2	1	3.1	P22695	Cytochrome b-c1 complex subunit 2, mitochondrial
266	2	1	6.5	P09429	High mobility group protein B1
267	2	1	11.4	P07737	Profilin-1
268	2	1	3.4	P06493	Cyclin-dependent kinase 1
269	2	1	1.3	P02788	Lactotransferrin
270	2	1	2.3	O95400	CD2 antigen cytoplasmic tail-binding protein 2
271	2	1	3	O75486	Transcription initiation protein SPT3 homolog
272	2	1	6.8	O75340	Programmed cell death protein 6
273	2	1	6.8	O60869	Endothelial differentiation-related factor 1
274	2	1	3.8	O15160	DNA-directed RNA polymerases I and III subunit RPAC1
275	2	1	0.8	O14617	AP-3 complex subunit delta-1
276	2	1	2.4	O00622	Protein CYR61
277	2	1	2.8	O00566	U3 small nucleolar ribonucleoprotein protein MPP10
278	2	1	3.7	A6NJ78	Probable methyltransferase-like protein 15
279	1.89	1	8	P46779	60S ribosomal protein L28
280	1.74	1	1.3	Q9BRD0	BUD13 homolog
281	1.68	1	2.7	O00442	RNA 3'-terminal phosphate cyclase
282	1.49	1	17.5	P60903	Protein S100-A10
283	1.43	1	5.6	O75947	ATP synthase subunit d, mitochondrial
284	1.42	1	2.2	Q96I25	Splicing factor 45
